# Supplementary material for: Exposure to Obesogenic Environments during Perinatal Development Modulates Offspring Energy Balance Pathways in Adipose Tissue and Liver of Rodent Models
Source: Nutrients. 2023 Mar 4;15(5):1281. doi: 10.3390/nu15051281 (PMC10005203; doi:10.3390/nu15051281)
Supplement: Supplementary file 1 [file nutrients-15-01281-s001.zip]

Archive with 1 entries (1 files):
- nutrients-2235413-supplementary.pdf
